# Supplementary material for: Assessing breed integrity of Göttingen Minipigs
Source: BMC Genomics. 2020 Apr 16;21:308. doi: 10.1186/s12864-020-6590-4 (PMC7161115; doi:10.1186/s12864-020-6590-4)
Supplement: Supplementary file 1 — Additional file 1 Supplementary Table 1. Genome wide FST (upper triangle) and Reynolds distance (lower triangle). [file 12864_2020_6590_MOESM1_ESM.xls]

## Sheet: FST_upper_Rey_lower_pools
	RE1	RE2	DA_2-1	DA_2-2	DA_3-1	DA_3-2	NR1	NR2	NI1	NI2	Jiangquhai	Wuzhishan	Pool_Mini-LEWE	WB_Japan	Duroc	Hampshire	Large_White	Landrace	Meishan	Pietrain	Xiang	Mini-LEWE	Pool_GMP_individual	WB_Europe	WB_North_China	WB_South_China
RE1	0	0.048	0.078	0.08	0.076	0.079	0.082	0.082	0.076	0.075	0.362	0.361	0.257	0.424	0.328	0.35	0.257	0.274	0.249	0.295	0.259	0.263	0.042	0.327	0.288	0.255
RE2	0.086	0	0.075	0.076	0.073	0.078	0.078	0.078	0.073	0.073	0.36	0.358	0.257	0.421	0.33	0.351	0.258	0.275	0.247	0.295	0.257	0.263	0.041	0.328	0.286	0.254
DA_2-1	0.131	0.127	0	0.056	0.061	0.063	0.071	0.074	0.062	0.057	0.367	0.366	0.262	0.43	0.336	0.359	0.262	0.28	0.252	0.3	0.262	0.268	0.059	0.334	0.291	0.258
DA_2-2	0.134	0.129	0.097	0	0.062	0.065	0.073	0.072	0.063	0.059	0.368	0.367	0.263	0.43	0.335	0.358	0.261	0.28	0.252	0.3	0.263	0.269	0.061	0.334	0.292	0.259
DA_3-1	0.129	0.125	0.106	0.108	0	0.054	0.072	0.07	0.055	0.051	0.364	0.363	0.262	0.427	0.333	0.355	0.259	0.277	0.25	0.297	0.26	0.267	0.059	0.331	0.289	0.256
DA_3-2	0.134	0.132	0.109	0.112	0.094	0	0.07	0.071	0.057	0.054	0.369	0.369	0.265	0.432	0.335	0.358	0.261	0.279	0.253	0.299	0.264	0.271	0.062	0.333	0.293	0.26
NR1	0.137	0.131	0.121	0.125	0.122	0.12	0	0.054	0.071	0.067	0.375	0.374	0.268	0.438	0.341	0.364	0.266	0.285	0.256	0.306	0.267	0.274	0.064	0.34	0.296	0.263
NR2	0.138	0.132	0.126	0.123	0.12	0.122	0.094	0	0.071	0.066	0.375	0.374	0.269	0.439	0.342	0.364	0.266	0.285	0.257	0.306	0.267	0.275	0.064	0.34	0.297	0.263
NI1	0.13	0.125	0.107	0.109	0.096	0.1	0.121	0.121	0	0.047	0.366	0.364	0.263	0.428	0.334	0.356	0.261	0.279	0.251	0.299	0.261	0.268	0.059	0.333	0.29	0.258
NI2	0.128	0.124	0.1	0.103	0.091	0.094	0.116	0.114	0.084	0	0.362	0.36	0.26	0.423	0.33	0.352	0.258	0.276	0.249	0.296	0.258	0.265	0.058	0.329	0.287	0.255
Jiangquhai	0.467	0.465	0.472	0.473	0.47	0.474	0.48	0.479	0.471	0.467	0	0.591	0.418	0.661	0.46	0.51	0.34	0.374	0.293	0.404	0.371	0.428	0.318	0.456	0.387	0.344
Wuzhishan	0.465	0.462	0.471	0.471	0.468	0.473	0.478	0.478	0.469	0.464	0.676	0	0.428	0.734	0.524	0.572	0.396	0.43	0.363	0.463	0.406	0.441	0.315	0.518	0.441	0.386
Pool_Mini-LEWE	0.358	0.358	0.363	0.365	0.363	0.367	0.369	0.37	0.364	0.36	0.521	0.53	0	0.496	0.358	0.387	0.27	0.291	0.284	0.316	0.3	0.125	0.226	0.353	0.329	0.291
WB_Japan	0.524	0.522	0.53	0.53	0.528	0.532	0.538	0.538	0.529	0.523	0.737	0.794	0.592	0	0.555	0.618	0.403	0.445	0.392	0.484	0.456	0.51	0.37	0.541	0.45	0.402
Duroc	0.432	0.434	0.439	0.439	0.437	0.439	0.444	0.445	0.437	0.433	0.555	0.611	0.463	0.635	0	0.247	0.15	0.16	0.325	0.186	0.362	0.362	0.294	0.193	0.371	0.331
Hampshire	0.456	0.456	0.464	0.463	0.461	0.462	0.469	0.469	0.461	0.457	0.605	0.657	0.493	0.694	0.347	0	0.162	0.18	0.35	0.205	0.394	0.39	0.312	0.212	0.404	0.359
Large_White	0.353	0.354	0.358	0.357	0.356	0.356	0.362	0.362	0.356	0.354	0.433	0.484	0.366	0.486	0.229	0.244	0	0.094	0.256	0.108	0.282	0.275	0.233	0.129	0.286	0.26
Landrace	0.374	0.375	0.38	0.379	0.377	0.378	0.384	0.384	0.378	0.375	0.472	0.522	0.391	0.533	0.245	0.268	0.155	0	0.275	0.12	0.305	0.295	0.247	0.138	0.31	0.28
Meishan	0.348	0.346	0.351	0.351	0.349	0.352	0.355	0.356	0.35	0.347	0.395	0.462	0.384	0.491	0.425	0.451	0.349	0.373	0	0.293	0.237	0.291	0.223	0.328	0.248	0.227
Pietrain	0.396	0.397	0.401	0.402	0.399	0.4	0.407	0.407	0.4	0.397	0.5	0.554	0.418	0.569	0.275	0.298	0.175	0.193	0.392	0	0.326	0.321	0.265	0.16	0.333	0.299
Xiang	0.361	0.359	0.364	0.365	0.362	0.366	0.369	0.37	0.364	0.36	0.478	0.511	0.405	0.558	0.465	0.498	0.379	0.406	0.335	0.428	0	0.309	0.229	0.366	0.289	0.255
Mini-LEWE	0.365	0.365	0.37	0.37	0.369	0.373	0.376	0.377	0.37	0.367	0.532	0.543	0.196	0.606	0.465	0.494	0.369	0.394	0.392	0.422	0.415	0	0.232	0.356	0.337	0.299
Pool_GMP_individual	0.076	0.074	0.104	0.106	0.102	0.107	0.111	0.111	0.104	0.101	0.419	0.415	0.321	0.467	0.393	0.413	0.326	0.343	0.317	0.362	0.325	0.328	0	0.294	0.256	0.228
WB_Europe	0.43	0.431	0.437	0.436	0.434	0.435	0.441	0.442	0.435	0.431	0.547	0.6	0.456	0.616	0.283	0.306	0.203	0.217	0.427	0.243	0.467	0.456	0.393	0	0.369	0.333
WB_North_China	0.392	0.39	0.395	0.395	0.393	0.397	0.4	0.401	0.394	0.391	0.491	0.54	0.435	0.55	0.474	0.507	0.383	0.411	0.346	0.434	0.393	0.443	0.355	0.47	0	0.253
WB_South_China	0.358	0.356	0.361	0.362	0.359	0.363	0.366	0.367	0.361	0.358	0.452	0.491	0.397	0.509	0.436	0.466	0.358	0.382	0.325	0.402	0.359	0.405	0.326	0.436	0.356	0
