# Supplementary material for: Assessing breed integrity of Göttingen Minipigs
Source: BMC Genomics. 2020 Apr 16;21:308. doi: 10.1186/s12864-020-6590-4 (PMC7161115; doi:10.1186/s12864-020-6590-4)
Supplement: Supplementary file 2 — Additional file 2 Supplementary Table 2. Number of SNPs significant at 5% Bonferroni corrected significance level in F-Test. [file 12864_2020_6590_MOESM2_ESM.xls]

## Sheet: F_bonf_5proz
	3_prime_UTR_variant	5_prime_UTR_variant	coding_sequence_variant	downstream_gene_variant	intergenic_variant	intron_variant	missense_variant	start_lost	stop_gained	stop_gained,splice_region_variant	stop_gained,start_lost	stop_lost	synonymous_variant	upstream_gene_variant
Fp_Da_2_Po_MiDa_31.AD1	8944	2266	2	53491	158384	545276	2191	7	26	0	0	7	5088	49715
Fp_Da_2_Po_MiDa_32.AD1	8679	2217	2	52263	153501	517233	2063	12	31	1	0	5	4654	48071
Fp_Da_2_Po_MiMa_41.AD1	8632	2320	2	54269	164006	545866	2099	1	25	0	0	5	4576	51276
Fp_Da_2_Po_MiMa_42.AD1	8189	2052	1	50868	162283	524690	1946	1	23	0	0	5	4566	46807
Fp_Da_2_Po_MiNi_51.AD1	8831	2319	2	53085	157472	542917	2365	9	31	1	0	3	4933	50904
Fp_Da_2_Po_MiNi_52.AD1	8948	2161	1	54303	160515	549967	1991	13	18	0	0	4	4970	50668
Fp_Da_2_Po_MiRe_11.AD1	12930	3300	2	77277	234921	813223	3084	7	29	0	0	6	7109	73163
Fp_Da_2_Po_MiRe_12.AD1	13301	3486	1	78243	236927	813388	3224	13	32	0	0	14	7215	74321
Fp_Da_3_Po_MiDa_21.AD1	8577	2228	2	51237	166274	553765	1791	12	10	0	0	0	4522	47864
Fp_Da_3_Po_MiDa_22.AD1	8892	2255	2	52550	173657	559412	1860	3	9	1	0	3	4580	48981
Fp_Da_3_Po_MiMa_41.AD1	9338	2535	0	57981	175997	580967	2139	6	17	0	0	3	5160	55114
Fp_Da_3_Po_MiMa_42.AD1	8451	2248	2	53557	173126	567365	1926	4	12	0	0	1	4716	49737
Fp_Da_3_Po_MiNi_51.AD1	7289	1927	1	44184	143931	454785	1819	6	13	0	0	2	3776	41534
Fp_Da_3_Po_MiNi_52.AD1	7691	1834	1	46253	146851	465963	1621	9	7	0	0	2	4087	44352
Fp_Da_3_Po_MiRe_11.AD1	13103	3270	2	77709	252526	808566	2842	7	18	0	0	5	6864	73258
Fp_Da_3_Po_MiRe_12.AD1	13456	3313	2	78017	252959	822664	2965	9	20	0	0	12	6983	74959
Fp_Ma_4_Po_MiDa_21.AD1	12318	2985	0	68217	225200	724547	2523	14	13	0	0	5	5936	63872
Fp_Ma_4_Po_MiDa_22.AD1	12123	2719	1	67282	225264	714450	2448	13	13	1	0	4	5513	62094
Fp_Ma_4_Po_MiDa_31.AD1	13073	3124	0	71518	221894	740216	2894	14	20	0	0	6	6607	67331
Fp_Ma_4_Po_MiDa_32.AD1	12411	2989	0	68545	208803	696173	2590	23	24	1	0	5	5987	63282
Fp_Ma_4_Po_MiNi_51.AD1	12075	2888	0	67674	211900	704933	2696	15	20	1	0	4	5735	63672
Fp_Ma_4_Po_MiNi_52.AD1	13457	3117	1	76874	233555	763774	2748	21	21	0	0	5	6786	71995
Fp_Ma_4_Po_MiRe_11.AD1	15246	3586	0	87017	282915	922187	3209	18	20	0	0	6	7767	82793
Fp_Ma_4_Po_MiRe_12.AD1	16337	3997	0	90041	284437	942173	3411	20	20	0	0	15	8029	85228
Fp_Ni_5_Po_MiDa_21.AD1	7227	1971	2	44416	141854	484888	1634	7	9	1	1	1	3978	41095
Fp_Ni_5_Po_MiDa_22.AD1	8123	2066	1	49066	148668	502772	1709	5	6	2	1	2	4245	44326
Fp_Ni_5_Po_MiDa_31.AD1	6720	1715	1	40267	118908	399427	1568	3	9	1	0	1	3592	36629
Fp_Ni_5_Po_MiDa_32.AD1	6317	1638	1	38659	124504	371333	1400	6	15	0	1	2	3172	35105
Fp_Ni_5_Po_MiMa_41.AD1	8235	2344	1	54439	151799	503818	1926	3	17	1	1	1	4535	49617
Fp_Ni_5_Po_MiMa_42.AD1	7542	2051	2	49427	145812	499756	1820	2	13	1	1	1	4306	44542
Fp_Ni_5_Po_MiRe_11.AD1	12370	3166	1	75233	230025	757285	2753	9	21	0	0	5	6742	69755
Fp_Ni_5_Po_MiRe_12.AD1	12783	3290	1	73938	229957	747303	2767	10	23	1	0	12	6471	69647
Fp_Re_1_Po_MiDa_21.AD1	10306	2810	4	64006	193843	651462	2363	8	17	1	1	3	5589	59361
Fp_Re_1_Po_MiDa_22.AD1	10509	2830	4	66242	199993	661822	2393	6	18	2	1	3	5821	62121
Fp_Re_1_Po_MiDa_31.AD1	10479	2628	3	64620	193644	614865	2509	4	28	1	0	3	5780	60491
Fp_Re_1_Po_MiDa_32.AD1	10966	2777	3	68907	202065	641092	2494	8	32	2	1	2	5997	63088
Fp_Re_1_Po_MiMa_41.AD1	10020	2752	4	66042	188246	613959	2296	7	23	0	1	3	5705	61454
Fp_Re_1_Po_MiMa_42.AD1	8681	2209	3	54713	176660	553981	1852	6	17	1	1	3	4699	49248
Fp_Re_1_Po_MiNi_51.AD1	11012	2749	2	67344	200882	638746	2632	7	38	2	0	3	5807	62904
Fp_Re_1_Po_MiNi_52.AD1	11702	2852	3	71233	209838	675557	2438	12	26	0	0	2	6255	65965
