# Supplementary material for: Assessing breed integrity of Göttingen Minipigs
Source: BMC Genomics. 2020 Apr 16;21:308. doi: 10.1186/s12864-020-6590-4 (PMC7161115; doi:10.1186/s12864-020-6590-4)
Supplement: Supplementary file 3 — Additional file 3 Supplementary Table 3. Functional annotation of SNPs oppositely fixed between one unit and a distant pool from another unit. [file 12864_2020_6590_MOESM3_ESM.xls]

## Sheet: opp_fixed
	3_prime_UTR_variant	5_prime_UTR_variant	coding_sequence_variant	downstream_gene_variant	intergenic_variant	intron_variant	missense_variant	start_lost	stop_gained	stop_gained,splice_region_variant	stop_gained,start_lost	stop_lost	synonymous_variant	upstream_gene_variant
Fp_Da_2_Po_MiDa_31.AD1	55	21	0	363	924	3022	11	0	0	0	0	0	20	308
Fp_Da_2_Po_MiDa_32.AD1	65	21	0	309	960	3020	15	0	0	0	0	0	30	319
Fp_Da_2_Po_MiMa_41.AD1	70	21	0	383	918	3060	13	0	3	0	0	0	7	280
Fp_Da_2_Po_MiMa_42.AD1	77	18	0	438	1046	3420	20	0	0	0	0	0	39	314
Fp_Da_2_Po_MiNi_51.AD1	53	15	0	204	701	1997	18	0	0	0	0	0	17	211
Fp_Da_2_Po_MiNi_52.AD1	49	20	0	211	590	1869	12	0	0	0	0	0	27	183
Fp_Da_2_Po_MiRe_11.AD1	63	17	0	371	876	2866	38	0	0	0	0	0	35	326
Fp_Da_2_Po_MiRe_12.AD1	50	8	0	271	784	2446	10	0	0	0	0	0	16	287
Fp_Da_3_Po_MiDa_21.AD1	68	14	0	289	886	2882	31	0	0	0	0	0	10	367
Fp_Da_3_Po_MiDa_22.AD1	47	13	0	396	993	3318	14	0	0	0	0	0	34	321
Fp_Da_3_Po_MiMa_41.AD1	67	25	0	343	868	2832	5	0	3	0	0	0	23	323
Fp_Da_3_Po_MiMa_42.AD1	60	10	0	365	1011	3228	13	0	0	0	0	0	12	306
Fp_Da_3_Po_MiNi_51.AD1	44	11	0	221	601	2039	10	0	0	0	0	0	21	173
Fp_Da_3_Po_MiNi_52.AD1	35	12	0	204	532	1789	13	0	0	0	0	0	19	194
Fp_Da_3_Po_MiRe_11.AD1	73	22	0	322	900	2840	18	0	0	0	0	0	31	316
Fp_Da_3_Po_MiRe_12.AD1	64	18	0	218	800	2382	12	0	0	0	0	0	18	248
Fp_Ma_4_Po_MiDa_21.AD1	50	10	0	395	1082	3496	28	0	0	0	0	0	21	315
Fp_Ma_4_Po_MiDa_22.AD1	86	21	0	467	1094	3868	30	0	0	0	0	0	31	326
Fp_Ma_4_Po_MiDa_31.AD1	74	17	0	354	1000	3584	14	0	0	0	0	0	12	320
Fp_Ma_4_Po_MiDa_32.AD1	68	20	0	350	1075	3452	12	0	0	0	0	0	19	319
Fp_Ma_4_Po_MiNi_51.AD1	44	11	0	283	730	2489	19	0	0	0	0	0	16	230
Fp_Ma_4_Po_MiNi_52.AD1	31	5	0	200	624	2047	11	0	0	0	0	0	20	180
Fp_Ma_4_Po_MiRe_11.AD1	87	13	0	401	967	3163	21	0	0	0	0	0	40	330
Fp_Ma_4_Po_MiRe_12.AD1	39	11	0	232	800	2790	13	0	0	0	0	0	6	248
Fp_Ni_5_Po_MiDa_21.AD1	35	8	0	253	812	2602	26	0	0	0	0	0	24	259
Fp_Ni_5_Po_MiDa_22.AD1	40	28	0	339	832	2860	24	0	0	0	0	0	21	262
Fp_Ni_5_Po_MiDa_31.AD1	30	16	0	239	712	2541	6	0	0	0	0	0	23	246
Fp_Ni_5_Po_MiDa_32.AD1	36	15	0	267	751	2522	6	0	0	0	0	0	13	262
Fp_Ni_5_Po_MiMa_41.AD1	34	13	0	261	735	2364	15	0	0	0	0	0	24	281
Fp_Ni_5_Po_MiMa_42.AD1	45	15	0	282	796	2749	19	0	0	0	0	0	15	251
Fp_Ni_5_Po_MiRe_11.AD1	25	5	0	258	734	2553	21	0	0	0	0	0	26	288
Fp_Ni_5_Po_MiRe_12.AD1	29	8	0	177	639	2040	5	0	0	0	0	0	22	229
Fp_Re_1_Po_MiDa_21.AD1	39	10	0	350	916	2964	22	0	0	0	0	0	4	433
Fp_Re_1_Po_MiDa_22.AD1	54	16	0	406	934	3358	26	0	0	0	0	0	20	353
Fp_Re_1_Po_MiDa_31.AD1	40	17	0	340	875	2959	5	0	0	0	0	0	18	294
Fp_Re_1_Po_MiDa_32.AD1	62	11	0	328	968	3011	10	0	0	0	0	0	14	332
Fp_Re_1_Po_MiMa_41.AD1	56	14	0	351	848	2923	18	0	0	0	0	0	23	375
Fp_Re_1_Po_MiMa_42.AD1	42	10	0	380	931	3069	10	0	1	0	0	0	12	316
Fp_Re_1_Po_MiNi_51.AD1	27	10	0	221	601	2027	11	0	1	0	0	0	32	248
Fp_Re_1_Po_MiNi_52.AD1	30	4	0	245	602	1966	7	0	0	0	0	0	16	204
