# Supplementary material for: Assessing breed integrity of Göttingen Minipigs
Source: BMC Genomics. 2020 Apr 16;21:308. doi: 10.1186/s12864-020-6590-4 (PMC7161115; doi:10.1186/s12864-020-6590-4)
Supplement: Supplementary file 4 — Additional file 4 Supplementary Table 4. Functional annotation of SNPs dependent on the FST value between two colonies. [file 12864_2020_6590_MOESM4_ESM.xls]

## Sheet: erg
	1	2	3	4	5	6	7	8	9	10
3_prime_UTR_variant	2748104	324580	69784	16247	4533	1455	546	315	137	302
5_prime_UTR_variant	713525	87020	18981	4839	1380	485	210	101	36	105
coding_sequence_variant	419	41	6	1
downstream_gene_variant	15999951	1893114	412521	103511	32211	11489	4807	2728	1053	2235
intergenic_variant	54259874	5912560	1200281	278733	80451	27557	11992	6955	3147	6048
intron_variant	176903256	20408867	4338463	1036049	304882	105567	46542	25561	11120	21149
intron_variant,non_coding_transcript_variant	11580984	1319332	289755	66014	17321	6010	2685	1565	576	1101
mature_miRNA_variant	120	13	4
missense_variant	578814	68184	14321	3495	812	315	79	62	21	34
missense_variant,splice_region_variant	11467	1166	228	61	8	2
non_coding_transcript_exon_variant	1816598	200933	42730	9989	2827	881	322	182	58	121
non_coding_transcript_variant	41	3
splice_acceptor_variant	3133	316	114	24	6
splice_acceptor_variant,missense_variant	7	3
splice_acceptor_variant,non_coding_transcript_exon_variant	4	3
splice_acceptor_variant,non_coding_transcript_variant	1421	167	29	4	3
splice_acceptor_variant,stop_retained_variant		4
splice_acceptor_variant,synonymous_variant	6	2	2
splice_donor_variant	4244	532	108	31	11	3				2
splice_donor_variant,missense_variant	30
splice_donor_variant,non_coding_transcript_variant	1751	239	35	14	7	3	1	1		8
splice_region_variant,3_prime_UTR_variant	3562	462	71	19	4	1
splice_region_variant,5_prime_UTR_variant	5982	678	160	39	11		3	6	1
splice_region_variant,coding_sequence_variant	25	3
splice_region_variant,intron_variant	242001	28454	6310	1416	447	137	59	69	27	6
splice_region_variant,intron_variant,non_coding_transcript_variant	11257	1365	344	76	29	10	6	7
splice_region_variant,non_coding_transcript_exon_variant	6545	706	164	37	14	3
splice_region_variant,synonymous_variant	33375	4040	871	201	56	42	8	5
start_lost	2079	255	46	8	4		3
start_lost,splice_region_variant	80	5	1
start_lost,synonymous_variant	45	5
stop_gained	5112	580	129	39	11	4
stop_gained,splice_region_variant	200	22	3	2
stop_gained,start_lost	10
stop_lost	1052	85	22	4
stop_lost,splice_region_variant	19	1
stop_retained_variant	813	109	10		3
synonymous_variant	1340105	159034	33880	7715	2108	513	96	76	22	28
upstream_gene_variant	15335597	1814526	402587	101208	31962	11852	5091	3086	1373	2266

## Sheet: erg_proz
	1	2	3	4	5	6	7	8	9	10
3_prime_UTR_variant	0.00975849	0.0100716	0.0102143	0.00996885	0.00946147	0.00874772	0.00753623	0.00773595	0.00779694	0.00904056
5_prime_UTR_variant	0.00253372	0.00270019	0.00277827	0.00296912	0.00288039	0.00291591	0.00289855	0.00248041	0.00204883	0.00314324
coding_sequence_variant	1.48786e-06	1.27221e-06	8.78225e-07	6.13581e-07
downstream_gene_variant	0.0568157	0.0587424	0.0603811	0.0635124	0.0672322	0.0690739	0.0663492	0.0669958	0.0599283	0.0669062
intergenic_variant	0.192676	0.183464	0.175686	0.171025	0.167921	0.165678	0.165521	0.170805	0.179102	0.181051
intron_variant	0.628182	0.633277	0.635025	0.6357	0.636363	0.634688	0.642402	0.627741	0.632861	0.633109
intron_variant,non_coding_transcript_variant	0.041124	0.0409382	0.0424117	0.040505	0.0361531	0.0361332	0.03706	0.0384341	0.0327813	0.0329591
mature_miRNA_variant	4.26119e-07	4.03383e-07	5.85484e-07
missense_variant	0.00205536	0.00211571	0.00209618	0.00214447	0.00169484	0.00189384	0.00109041	0.00152263	0.00119515	0.00101781
missense_variant,splice_region_variant	4.07192e-05	3.61804e-05	3.33726e-05	3.74285e-05	1.66979e-05	1.20244e-05
non_coding_transcript_exon_variant	0.00645072	0.00623485	0.00625443	0.00612906	0.00590063	0.00529673	0.00444444	0.00446966	0.00330089	0.00362221
non_coding_transcript_variant	1.45591e-07	9.30885e-08
splice_acceptor_variant	1.11253e-05	9.80532e-06	1.66863e-05	1.4726e-05	1.25235e-05
splice_acceptor_variant,missense_variant	2.48569e-08	9.30885e-08
splice_acceptor_variant,non_coding_transcript_exon_variant	1.4204e-08	9.30885e-08
splice_acceptor_variant,non_coding_transcript_variant	5.04596e-06	5.18192e-06	4.24476e-06	2.45433e-06	6.26173e-06
splice_acceptor_variant,stop_retained_variant		1.24118e-07
splice_acceptor_variant,synonymous_variant	2.13059e-08	6.2059e-08	2.92742e-07
splice_donor_variant	1.50704e-05	1.65077e-05	1.58081e-05	1.9021e-05	2.29597e-05	1.80365e-05				5.98713e-05
splice_donor_variant,missense_variant	1.0653e-07
splice_donor_variant,non_coding_transcript_variant	6.21778e-06	7.41605e-06	5.12298e-06	8.59014e-06	1.46107e-05	1.80365e-05	1.38026e-05	2.45586e-05		0.000239485
splice_region_variant,3_prime_UTR_variant	1.26486e-05	1.43356e-05	1.03923e-05	1.1658e-05	8.34897e-06	6.01218e-06
splice_region_variant,5_prime_UTR_variant	2.1242e-05	2.1038e-05	2.34193e-05	2.39297e-05	2.29597e-05		4.14079e-05	0.000147351	5.6912e-05
splice_region_variant,coding_sequence_variant	8.87747e-08	9.30885e-08
splice_region_variant,intron_variant	0.000859343	0.000882913	0.0009236	0.000868831	0.000932997	0.000823669	0.000814355	0.00169454	0.00153662	0.000179614
splice_region_variant,intron_variant,non_coding_transcript_variant	3.99735e-05	4.23553e-05	5.03516e-05	4.66322e-05	6.053e-05	6.01218e-05	8.28157e-05	0.00017191
splice_region_variant,non_coding_transcript_exon_variant	2.32412e-05	2.19068e-05	2.40048e-05	2.27025e-05	2.92214e-05	1.80365e-05
splice_region_variant,synonymous_variant	0.000118514	0.000125359	0.000127489	0.00012333	0.000116886	0.000252512	0.000110421	0.000122793
start_lost	7.38251e-06	7.91252e-06	6.73306e-06	4.90865e-06	8.34897e-06		4.14079e-05
start_lost,splice_region_variant	2.84079e-07	1.55147e-07	1.46371e-07
start_lost,synonymous_variant	1.59795e-07	1.55147e-07
stop_gained	1.81527e-05	1.79971e-05	1.88818e-05	2.39297e-05	2.29597e-05	2.40487e-05
stop_gained,splice_region_variant	7.10198e-07	6.82649e-07	4.39113e-07	1.22716e-06
stop_gained,start_lost	3.55099e-08
stop_lost	3.73564e-06	2.63751e-06	3.22016e-06	2.45433e-06
stop_lost,splice_region_variant	6.74688e-08	3.10295e-08
stop_retained_variant	2.88695e-06	3.38221e-06	1.46371e-06		6.26173e-06
synonymous_variant	0.0047587	0.00493474	0.00495905	0.00473378	0.00439991	0.00308425	0.00132505	0.00186645	0.00125206	0.000838198
upstream_gene_variant	0.0544566	0.0563038	0.058927	0.0620993	0.0667124	0.0712564	0.0702692	0.0757877	0.0781401	0.0678342
